# Supplementary material for: A robust system of hybridogenesis that increases genetic variability and promotes evolutionary succession in greenlings (Teleostei: Hexagrammidae, genus Hexagrammos): Regeneration of a new hemiclonal lineage
Source: PLoS One. 2024 Jun 3;19(6):e0304772. doi: 10.1371/journal.pone.0304772 (PMC11146738; doi:10.1371/journal.pone.0304772)
Supplement: S1 Table — (XLSX) [file pone.0304772.s001.xlsx]

## Sheet: Sheet1
S1 table. Primers used in this study
Locus	accession no.	Sequence 5′–3′ (upper, forward; lower, reverse)	Reference
hexoc 6	AB690324	GGATAGTTTGTTCCTGTCAG	Munehara et al., 2016
		AAATGTTTGTCCCCAAACCC
hexoc 14	AB690329	CGGGGTAGTGAAGCATGAT
		TTTTGTACTTGTGTTTTCCT
hexoc 21	AB690332	CACATTTCTACAACAGCTTG
		AGTTATGACATGAGCTGAAGA
Hexoc 2	LC341210	GAAGGTAGACTTGGTCCAGGTTGAT	Suzuki et al., 2020
		GTCCTCTTGTGTTCCATGTCCC
Hexoc 9-2	LC341211	AAACAATTTCCCCTTGCAGGA
		GAATTTCAAGATTGCTTTGTGATCC
Otakii 5	LC341208	TCTCCTAGCGGTTGTGAGTGTAAA
		TGATCAGACTCATCCTCTTCCTCA
takii 6	LC341209	TTCTGATTACAACACAAACAAGGG
		GCATTGATGTAGCAGCAAACAACT
