# Supplementary material for: A robust system of hybridogenesis that increases genetic variability and promotes evolutionary succession in greenlings (Teleostei: Hexagrammidae, genus Hexagrammos): Regeneration of a new hemiclonal lineage
Source: PLoS One. 2024 Jun 3;19(6):e0304772. doi: 10.1371/journal.pone.0304772 (PMC11146738; doi:10.1371/journal.pone.0304772)
Supplement: S2 Table — In Hoc and BC-Hoc*, scales on the transversal line between the second and third lateral lines were counted. (XLSX) [file pone.0304772.s002.xlsx]

## Sheet: Sheet1
S2 table. Counts and proportional morphometric characters.
No.	Wild or Breeding	ID	Species	SL	Counts								Measurements										Measurements (%SL)
					Dorsal_fin_spines	Dorsal_fin_rays	Pectoral_fin_rays	Anal_fin_rays	Lateral_line_scales	Transversal_line_scales	Lateral_line		Body_depth	Caudal_peduncle_depth	pre_dorsal_fin_length	Snout_length	Upper_jaw_length	Dorsal_base_length	Anal_base_length	Caudal_peduncle_length	Interorbital_width		Body_depth	Caudal_peduncle_depth	pre_dorsal_fin_length	Snout_length	Upper_jaw_length	Dorsal_base_length	Anal_base_length	Caudal_peduncle_length	Interorbital_width
233	Breeding	233	Hoc*/Hag	241	18	22	18	21	89		Partial		55.82	23.25	60.31	19.82	22.75	155.49	76.26	33.41	12.14		23.1618	9.6473	25.0249	8.22407	9.43983	64.5187	31.6432	13.8631	5.03734
278	Wild	278	Hoc*/Hag	255	18	23	19	22	87		Partial		59.69	25.45	72.3	25.47	25.97	168.74	79.03	33.46	13.04		23.4078	9.98039	28.3529	9.98824	10.1843	66.1725	30.9922	13.1216	5.11373
322	Wild	322	Hoc*/Hag	219	19	23	18	23	89		Partial		64.2	22.57	57.46	19.76	20.9	143.39	66.69	28.84	11.29		29.3151	10.3059	26.2374	9.02283	9.54338	65.4749	30.4521	13.1689	5.15525
337	Wild	337	Hoc*/Hag	223	19	20	17	22	87		Partial		59.49	22.9	59.37	20.46	20.31	142.13	68.32	28.94	11.48		26.6771	10.2691	26.6233	9.17489	9.10762	63.7354	30.6368	12.9776	5.14798
232	Breeding	232	Hoc	220	18	25	17	25	91	8	5		52.33	19.64	58.75	19.92	23.05	139.7	69.21	26.57	11.45		23.7864	8.92727	26.7045	9.05455	10.4773	63.5	31.4591	12.0773	5.20455
249	Wild	249	Hoc	182	19	23	19	25	89	8	5		46.87	15.54	51.03	17.27	17.48	117.71	59.71	23.3	8.59		25.7527	8.53846	28.0385	9.48901	9.6044	64.6758	32.8077	12.8022	4.71978
256	Wild	256	Hoc	228	20	22	19	24	91		5		47.9	18.92	57.5	18.68	21.22	136.85	71.13	27.04	10.63		21.0088	8.29825	25.2193	8.19298	9.30702	60.0219	31.1974	11.8596	4.66228
262	Wild	262	Hoc	235	20	22	18	24	87	8	4.5		68.74	22.83	59.23	21.9	26.97	153.84	76.79	30.16	12.98		29.2511	9.71489	25.2043	9.31915	11.4766	65.4638	32.6766	12.834	5.5234
270	Wild	270	Hoc	243	22	23	19	24	92	8	5		63.72	22.24	61.56	23.73	26.26	158.66	76.45	33.42	12.87		26.2222	9.15226	25.3333	9.76543	10.8066	65.2922	31.4609	13.7531	5.2963
271	Wild	271	Hoc	222	19	23	18	24	90	8	5		68.98	23.31	60.23	20.99	23.15	146.07	78.13	28.33	12.42		31.0721	10.5	27.1306	9.45495	10.4279	65.7973	35.1937	12.7613	5.59459
272	Wild	272	Hoc	200	19	23	18	24	92	8	5		57.19	18.75	53.21	18.37	21.46	136.48	66.61	25.18	10.76		28.595	9.375	26.605	9.185	10.73	68.24	33.305	12.59	5.38
273	Wild	273	Hoc	210	20	22	19	24	91	8	5		56.68	20.63	55.14	18.78	20.19	137.45	70.38	25.79	10.52		26.9905	9.82381	26.2571	8.94286	9.61429	65.4524	33.5143	12.281	5.00952
274	Wild	274	Hoc	204	19	24	19	26	91	8	5		46.23	17.61	52.56	18.91	21.78	136.48	71.67	23.93	10.04		22.6618	8.63235	25.7647	9.26961	10.6765	66.902	35.1324	11.7304	4.92157
275	Wild	275	Hoc	222	18	24	19	26	90	8	5		57.75	20.99	61.25	21.92	21.74	151.81	77.21	25.3	11.42		26.0135	9.45495	27.5901	9.87387	9.79279	68.3829	34.7793	11.3964	5.14414
276	Wild	276	Hoc	184	19	24	18	25	91	8	5		47.79	17	50.57	16.31	18.99	120	66.71	21.46	9.48		25.9728	9.23913	27.4837	8.86413	10.3207	65.2174	36.2554	11.663	5.15217
280	Wild	280	Hoc	240	20	23	18	24	90	7	5		59.72	21.09	67.74	24.16	26.59	157.7	79.06	29.7	12.6		24.8833	8.7875	28.225	10.0667	11.0792	65.7083	32.9417	12.375	5.25
281	Wild	281	Hoc	213	20	24	19	25	91	8	5		51.85	19.14	52	18.55	21.98	140.78	75.75	23.72	10.82		24.3427	8.98592	24.4131	8.70892	10.3192	66.0939	35.5634	11.1362	5.07981
282	Wild	282	Hoc	223	19	23	19	24	92	9	5		58.14	21.42	59.01	21.03	25.65	149.86	73.76	28.37	13.66		26.0717	9.60538	26.4619	9.43049	11.5022	67.2018	33.0762	12.722	6.12556
283	Wild	283	Hoc	202	20	23	19	23	91	8	5		53.95	19.4	58.48	19.55	23.08	130.71	64.68	22.86	10.16		26.7079	9.60396	28.9505	9.67822	11.4257	64.7079	32.0198	11.3168	5.0297
284	Wild	284	Hoc	174	19	22	18	24	85	8	5		41.55	16.34	48.61	15.52	16.96	108.22	57.29	23.32	9.22		23.8793	9.3908	27.9368	8.91954	9.74713	62.1954	32.9253	13.4023	5.29885
288	Wild	288	Hoc	206	19	23	19	24	93	8	5		52.49	19.02	58.21	20.38	23.29	135.21	67.96	25.47	12.19		25.4806	9.23301	28.2573	9.8932	11.3058	65.6359	32.9903	12.3641	5.91748
289	Wild	289	Hoc	188	18	25	18	25	92	9	5		47.75	17.82	49.72	17.4	18.99	124.16	67.15	24.06	10.54		25.3989	9.47872	26.4468	9.25532	10.1011	66.0426	35.7181	12.7979	5.60638
290	Wild	290	Hoc	187	19	24	18	24	94	8	4.5		43.31	15.86	49.79	16.58	19.73	125.4	67.14	21.9	10.44		23.1604	8.48128	26.6257	8.86631	10.5508	67.0588	35.9037	11.7112	5.58289
291	Wild	291	Hoc	219	19	23	18	25	92	8	5		52.75	20.18	54.09	18.99	21.71	146.95	73.51	27.72	11.31		24.0868	9.21461	24.6986	8.67123	9.91324	67.1005	33.5662	12.6575	5.16438
293	Wild	293	Hoc	211	20	23	19	24	89	8	5		64	22.05	55.24	21.42	23.4	137.46	70.76	26.91	11.63		30.3318	10.4502	26.1801	10.1517	11.09	65.1469	33.5355	12.7536	5.51185
294	Wild	294	Hoc	232	18	25	19	25	94	8	5		57.36	19.41	59.96	20.85	24.34	146.49	76.47	28.67	11.81		24.7241	8.36638	25.8448	8.98707	10.4914	63.1422	32.9612	12.3578	5.09052
295	Wild	295	Hoc	212	19	24	18	25	89	8	4.5		61.52	20.44	53.93	17.65	21.2	144.15	68.65	26.36	11		29.0189	9.64151	25.4387	8.32547	10	67.9953	32.3821	12.434	5.18868
298	Wild	298	Hoc	188	19	23	18	24	89	8	4.5		57.93	18.87	48.34	17.42	19.7	124	63.56	24.98	10.28		30.8138	10.0372	25.7128	9.26596	10.4787	65.9574	33.8085	13.2872	5.46809
299	Wild	299	Hoc	188	19	24	19	25	94	8	5		58.59	18.9	46.13	14.75	18.98	123.97	63.5	25.15	10.4		31.1649	10.0532	24.5372	7.84574	10.0957	65.9415	33.7766	13.3777	5.53191
300	Wild	300	Hoc	194	19	24	19	25	94	8	5		58.07	18.32	51.71	18.67	19.55	126.58	62.11	24.11	10.13		29.933	9.4433	26.6546	9.62371	10.0773	65.2474	32.0155	12.4278	5.22165
302	Wild	302	Hoc	185	19	23	19	24	90	8	4.5		57.27	20.03	50.2	16.22	18.82	119.02	61.98	22.71	9.56		30.9568	10.827	27.1351	8.76757	10.173	64.3351	33.5027	12.2757	5.16757
303	Wild	303	Hoc	213	19	23	18	24	91	7	5		65.98	20.37	55.77	19.47	22.19	137.75	68.75	25.73	10.48		30.9765	9.56338	26.1831	9.14085	10.4178	64.6714	32.277	12.0798	4.92019
304	Wild	304	Hoc	198	20	23	18	25	94	8	5		66.14	20.21	56.95	17.86	22.78	128.69	65.92	23.04	11.69		33.404	10.2071	28.7626	9.0202	11.5051	64.9949	33.2929	11.6364	5.90404
307	Wild	307	Hoc	219	19	24	19	25	91	8	5		70.11	21.41	60.33	21.78	25.03	148.02	70.5	26.39	12.02		32.0137	9.77626	27.5479	9.94521	11.4292	67.589	32.1918	12.0502	5.48858
308	Wild	308	Hoc	208	19	22	19	24	93	9	5		61.11	20.6	59.81	19.13	21.74	133.59	70.13	26.89	10.96		29.3798	9.90385	28.7548	9.19712	10.4519	64.226	33.7163	12.9279	5.26923
309	Wild	309	Hoc	198	19	23	19	24	89	9	5		58.92	18.76	51.96	17.48	20.15	132.64	66.59	25.58	11.22		29.7576	9.47475	26.2424	8.82828	10.1768	66.9899	33.6313	12.9192	5.66667
319	Wild	319	Hoc	225	18	24	19	24	91	8	5		63.27	23.65	60.8	22.41	23.96	138.74	77.99	29.26	11.27		28.12	10.5111	27.0222	9.96	10.6489	61.6622	34.6622	13.0044	5.00889
330	Wild	330	Hoc	241	20	22	18	24	95	8	5		67.49	23.57	62.54	21.44	25.97	152.74	74.84	31.42	13.04		28.0041	9.78008	25.9502	8.89627	10.7759	63.3776	31.0539	13.0373	5.41079
331	Wild	331	Hoc	218	19	23	19	24	86	8	5		59.64	18.68	60.67	21.23	23.47	134.68	68.92	26.36	12.27		27.3578	8.56881	27.8303	9.73853	10.7661	61.7798	31.6147	12.0917	5.62844
333	Wild	333	Hoc	117	19	24	19	24	85	8	5		26.65	10.21	28.84	9.14	9.27	71.53	38.33	15.9	7.06		22.7778	8.7265	24.6496	7.81197	7.92308	61.1368	32.7607	13.5897	6.03419
335	Wild	335	Hoc	246	18	24	19	25	87	9	5		72.48	25.07	64.2	22.74	26.55	160.94	83.34	32.67	12.85		29.4634	10.1911	26.0976	9.2439	10.7927	65.4228	33.878	13.2805	5.22358
379352	Breeding		BC-Hoc*×Hag	198.9	18	22	19	23	90		Partial		53	21	55.4	18.5	19.6	125.8	65.9	26.6	11.3		26.6466	10.5581	27.8532	9.30116	9.8542	63.2479	33.1322	13.3736	5.68125
379164	Breeding		BC-Hoc*×Hag	190.6	18	22	19	22	87		Partial		51.1	17.7	52.6	19.6	17.5	118.3	64	25.6	11.3		26.8101	9.28646	27.5971	10.2833	9.18153	62.0672	33.5782	13.4313	5.92865
231790	Breeding		BC-Hoc*×Hag	182.5	18	21	19	22	90		Partial		51.8	20.4	53.1	18.7	17.3	113.8	60.7	25.1	10.2		28.3836	11.1781	29.0959	10.2466	9.47945	62.3562	33.2603	13.7534	5.58904
375677	Breeding		BC-Hoc*×Hag	176.6	18	22	18	24	91		Partial		43.9	19.2	49.1	17.8	16	120.8	63.4	25.3	10.8		24.8584	10.872	27.8029	10.0793	9.06002	68.4032	35.9003	14.3262	6.11552
231792	Breeding		BC-Hoc*×Hag	178.6	18	23	18	22	88		Partial		48.4	17	51	17.3	16.3	111.1	56.4	27.3	10.6		27.0997	9.51848	28.5554	9.68645	9.12654	62.206	31.5789	15.2856	5.93505
C573	Breeding		BC-Hoc*×Hag	165.7	17	22	18	21	89		Partial		48.8	17.5	48	17.5	15.7	110.1	53.8	24	9.8		29.4508	10.5613	28.968	10.5613	9.47495	66.4454	32.4683	14.484	5.9143
C572	Breeding		BC-Hoc*×Hag	200.8	17	22	19	22	90		Partial		53	22	52.9	21.7	18.3	120.3	68.3	29.1	11.1		26.3944	10.9562	26.3446	10.8068	9.11355	59.9104	34.0139	14.492	5.52789
	Breeding		BC-Hoc*×Hag	114.16	18	23	20	22	87		Partial		32.21	12.06	31.38	9.92	9.57	75.53	39.07	16.18	7.09		28.2148	10.5641	27.4877	8.68956	8.38297	66.1615	34.2239	14.1731	6.21058
	Breeding		BC-Hoc*	122.5	18	22	19	24	91	8	5		31.83	11.24	32.02	11.48	10.14	77.12	43.57	16	6.8		25.9837	9.17551	26.1388	9.37143	8.27755	62.9551	35.5673	13.0612	5.55102
	Breeding		BC-Hoc*	145.7	18	21	19	24	92	10	5		34.75	14.95	37.75	12.5	14.2	90.4	52.7	22.5	8.6		23.8504	10.2608	25.9094	8.57927	9.74605	62.0453	36.1702	15.4427	5.90254
	Breeding		BC-Hoc*	152.343	19	24	18	25	88	10	5		43.191	15.3	41.049	13.05	14.04	97.713	52.866	20.403	7.56		28.3512	10.0431	26.9451	8.5662	9.21605	64.1401	34.702	13.3928	4.96249
	Breeding		BC-Hoc*	151.353	19	24	19	23	94	9	5		38.574	12.78	39.195	13.365	13.446	98.235	49.428	18.621	7.119		25.4861	8.44384	25.8964	8.83035	8.88387	64.9046	32.6574	12.303	4.70357
	Breeding		BC-Hoc*	159.96	18	24	19	25	92	10	5		40.69	16.38	41.89	15.16	14.64	96.23	58.74	22.44	10.16		25.4376	10.2401	26.1878	9.47737	9.15229	60.1588	36.7217	14.0285	6.35159
236	Breeding	236	Hag	209	19	21	17	19	86		1		59.82	24.51	58.43	19.63	20.68	127.22	62.68	30.53	11.78		28.622	11.7273	27.9569	9.39234	9.89474	60.8708	29.9904	14.6077	5.63636
238	Breeding	238	Hag	223	19	21	17	20	86		1		57.21	23.19	65.97	22.65	23.18	142.45	66.75	33.21	12.2		25.6547	10.3991	29.583	10.157	10.3946	63.8789	29.9327	14.8924	5.47085
239	Breeding	239	Hag	198	18	21	16	19	82		1		49.04	21.46	55.33	17.34	19.6	123.34	60.45	28.33	11.49		24.7677	10.8384	27.9444	8.75758	9.89899	62.2929	30.5303	14.3081	5.80303
240	Breeding	240	Hag	188	19	20	17	20	81		1		49.7	20.53	50.94	15.5	17.85	123.84	56.51	27.34	10.66		26.4362	10.9202	27.0957	8.24468	9.49468	65.8723	30.0585	14.5426	5.67021
241	Breeding	241	Hag	242	18	21	17	20	84		1		61.55	25.34	68.08	23.05	24.19	153.92	68.89	35.15	13.61		25.4339	10.4711	28.1322	9.52479	9.99587	63.6033	28.4669	14.5248	5.62397
242	Breeding	242	Hag	237	17	22	17	20	85		1		55.85	24.25	64.48	21.25	21.07	148.78	72.93	34.92	12.94		23.5654	10.2321	27.2068	8.96624	8.8903	62.7764	30.7722	14.7342	5.45992
243	Breeding	243	Hag	193	18	21	17	20	86		1		56.12	21.82	56.28	18	17.78	125.69	60.16	27.83	11.86		29.0777	11.3057	29.1606	9.32642	9.21244	65.1244	31.171	14.4197	6.14508
253	Wild	253	Hag	258	18	20	17	19	80		1		74.52	25.33	74.73	26.87	26.48	166.67	76.77	32.48	14.66		28.8837	9.81783	28.9651	10.4147	10.2636	64.6008	29.7558	12.5891	5.68217
257	Wild	257	Hag	144	18	22	17	20	81		1		36.51	15.46	39.65	12.59	11.96	84.81	42.79	20.84	8.05		25.3542	10.7361	27.5347	8.74306	8.30556	58.8958	29.7153	14.4722	5.59028
321	Wild	321	Hag	213	18	20	17	21	83		1		60.97	23.98	58.14	18.33	19.43	137.46	68.84	31.19	11.63		28.6244	11.2582	27.2958	8.60563	9.12207	64.5352	32.3192	14.6432	5.46009
323	Wild	323	Hag	262	18	21	18	20	84		1		74.38	29.03	70.64	23.42	24.45	168.58	75.36	41.1	13.65		28.3893	11.0802	26.9618	8.93893	9.33206	64.3435	28.7634	15.687	5.20992
336	Wild	336	Hag	210	18	20	17	20	86		1		62.02	22.98	58.39	16.98	18.32	134.29	66.44	31.56	11.54		29.5333	10.9429	27.8048	8.08571	8.72381	63.9476	31.6381	15.0286	5.49524
338	Wild	338	Hag	253	18	20	17	18	87		1		76.72	24.16	69.33	23.55	22.9	156.37	70.08	37.04	12.72		30.3241	9.54941	27.4032	9.3083	9.05138	61.8063	27.6996	14.6403	5.02767
In Hoc and BC-Hoc*, scales on the transversal line between the second and third lateral lines were counted.
